# Supplementary material for: Recovery of Polyphenols from Rosehip Seed Waste Using Natural Deep Eutectic Solvents and Ultrasonic Waves Simultaneously
Source: Foods. 2023 Oct 3;12(19):3655. doi: 10.3390/foods12193655 (PMC10572640; doi:10.3390/foods12193655)
Supplement: Supplementary file 1 [file foods-12-03655-s001.zip]

Archive with 1 entries (1 files):
- foods-2644963-supplementary.pdf
